# Supplementary material for: Microfluidic Device for Patient-Centric Multiplexed Assays with Readout in Centralized Laboratories
Source: Anal Chem. 2022 Dec 22;95(2):1350–8. doi: 10.1021/acs.analchem.2c04318 (PMC9850402; doi:10.1021/acs.analchem.2c04318)
Supplement: Supplementary file 1 — ac2c04318_si_001.xlsx [file ac2c04318_si_001.xlsx]

## Sheet: table
Figure	Description	Range CV % MFI	Average CV % MFI	CV: blank/S7/S6/S5/S4/S3/S2/S1 (MFI)	Range CV % Conc	Average CV % Conc	CV: blank/S7/S6/S5/S4/S3/S2/S1 (Conc)	LOD (pg/ml)	LLOQ (pg/ml)	#replicates	Blank MFI range
2c	2 min inc time	0,9-6	3.5	-	0,9-6,9	4.5	-	3.74	15.63	3	24-27
2c	5 min inc time	0-6,8	4	-	3,0-9,3	5.5	-	0.25	15.63	3	25
2c	10 min inc time	0,8-5,8	3.2	-	0,9-6,4	3.7	-	1.82	15.63	3	25-28
2e	time control assay plate	1,7-10,4	4.3	-	2,3-11,2	5.7	-	13.63	48.83	3	32-39
2e	time control device manual timing	2,1-17,8	7.2	-	3,6-27,8	11.6	-	10.2	781.25	3	32-34
2e	time control device auto timing	5-25,0	17.9	-	29,4-33,5	30.8	-	24.53	3125	3	29-32
3a	IL-6 in blood plasma - plate	1,0-4,2	2.48	2.4/1.5/4.2/3/1.1/2.3/1/4.1/3.2/2	1,2-61,3	10.9222	-/18.8/38.6/22.1/3.8/4.6/1.2/4.4/3.4/1.4	10.5	23	3	41-43
3b	IL-6 in blood plasma - device	0,6-28,4	7.71	2.9/6/2.7/7/2.4/0.6/7/9.3/10.8/28.4	1,9-18,4	17.1	-/-/45.5/-/14.9/1.9/12.1/11.4/11.4/22.5	19.8	50	3	39-41
4	IL-6 in whole blood - low plate	-	3.7	-	-	5	-	-	-	2	-
4	IL-6 in whole blood - high plate	-	1	-	-	1.1	-	-	-	2	-
4	IL-6 in whole blood - low device	-	1.1	-	-	2.6	-	-	-	2	-
4	IL-6 in whole blood - high device	-	8.3	-	-	11	-	-	-	2	-
5b	MCP1/CCL2 plate	0,9-5,2	2.475	5,2/2,8/1,9/3,2/0,9/2,7/1,3/1,8	1,1-5,5	2.91429	-/5,5/2,8/4,1/1,1/3,3/1,8/1,8	2.59	15.63	3	109-121
5b	MCP1/CCL2 device	1,0-11,8	5.7375	4,2/4,6/1,7/1/9,9/6,8/5,9/11,8	1,9-21,8	10.5571	-/21,8/5,7/1,9/15,3/9,1/7,1/13	9.53	31.25	3	117-127
5c	IL-6 plate	1,0-3,3	1.875	3,3/2,7/2,3/1/1/1,2/2,2/1,3	0,3-3,9	1.85714	-/3,9/2,8/1,1/1/1,4/2,5/0,3	1.46	31.25	3	29-31
5c	IL-6 device	1,8-13,1	7.3875	4,2/1,8/8,9/4,8/13,1/10,1/8,3/7,9	3,9-14,7	9.54286	-/3,9/14,7/6,1/14,7/10,6/8,4/8,4	5.54	31.25	3	35-38
5d	CRP plate	0,3-5,1	2.8	3,6/3,1/5,1/0,3/2,3/2,6/3,5/1,9	0,3-6,2	3.05714	-/4,4/6,2/0,3/2,3/2,6/3,8/1,8	3.12	62.5	3	31-33
5d	CRP device	2,8-11,8	8.6625	2,8/7,3/3,4/8,6/11,8/13/12/10,4	6,4-19,7	11.9429	-/19,7/6,4/11/12,2/12,2/10,6/11,5	12.1	62.5	3	43-45
5e	S100B plate	1,8-7,5	5.125	4,4/4,6/1,8/6,1/7,5/6,5/6,9/3,2	2,9-10,2	6.42857	-/10,2/2,7/7,6/8,1/6,6/6,9/2,9	8.26	46.88	3	33-36
5e	S100B device	3,4-37,8	11.375	3,4/12,5/7,3/12,4/9,7/4,5/37,8/3,4	0,6-41,9	19.7	-/-/-/35,8/14,8/5,4/41,9/0,6	68.91	3000	3	49-51
5f	IGFBP1 plate	0,7-2,6	2.125	2,5/4,3/0,8/2,6/1,6/2,5/2/0,7	0,6-28,7	6.82857	-/28,7/3,5/6,9/2,7/3,2/2,2/0,6	32.52	125	3	28-31
5f	IGFBP1 device	1,4-16,5	6.525	1,4/2,2/6,4/2,9/5,3/10,6/16,5/6,9	6,3-51,8	21.1429	-/28,3/51,8/13,1/11,5/16,5/20,5/6,3	39.36	4000	3	41-42
		Overall Average CV	5.38534			9.24971
